# Supplementary material for: RBM7 deficiency promotes breast cancer metastasis by coordinating MFGE8 splicing switch and NF-kB pathway
Source: eLife. 2024 Jul 12;13:RP95318. doi: 10.7554/eLife.95318 (PMC11245308; doi:10.7554/eLife.95318)
Supplement: Figure 2—figure supplement 1—source data 1. [file elife-95318-fig2-figsupp1-data1.zip]

Archive with 5 entries (4 files):
- Figure 2-figure supplement 1-Source data 1/
- Figure 2-figure supplement 1-Source data 1/MCF7  GAPDH.tif
- Figure 2-figure supplement 1-Source data 1/MCF7  RBM7.tif
- Figure 2-figure supplement 1-Source data 1/MDA-MB-231 RBM7.tif
- Figure 2-figure supplement 1-Source data 1/MDA-MB-231 α-Tubulin.tif
