# Supplementary material for: RBM7 deficiency promotes breast cancer metastasis by coordinating MFGE8 splicing switch and NF-kB pathway
Source: eLife. 2024 Jul 12;13:RP95318. doi: 10.7554/eLife.95318 (PMC11245308; doi:10.7554/eLife.95318)
Supplement: Figure 2—figure supplement 1—source data 3. [file elife-95318-fig2-figsupp1-data3.zip]

Archive with 9 entries (8 files):
- Figure 2-figure supplement 1-Source data 3/
- Figure 2-figure supplement 1-Source data 3/BT549-GAPDH.tif
- Figure 2-figure supplement 1-Source data 3/BT549-RBM7.tif
- Figure 2-figure supplement 1-Source data 3/HCC1937 GAPDH.tif
- Figure 2-figure supplement 1-Source data 3/HCC1937 RBM7.tif
- Figure 2-figure supplement 1-Source data 3/MCF7-GAPDH.tif
- Figure 2-figure supplement 1-Source data 3/MCF7-RBM7.tif
- Figure 2-figure supplement 1-Source data 3/MDA-MB-231 GAPDH.tif
- Figure 2-figure supplement 1-Source data 3/MDA-MB-231 RBM7.tif
