# Supplementary material for: RBM7 deficiency promotes breast cancer metastasis by coordinating MFGE8 splicing switch and NF-kB pathway
Source: eLife. 2024 Jul 12;13:RP95318. doi: 10.7554/eLife.95318 (PMC11245308; doi:10.7554/eLife.95318)
Supplement: Figure 3—source data 1. [file elife-95318-fig3-data1.zip]

Archive with 6 entries (4 files):
- Figure3-Source data 1/
- Figure3-Source data 1/Uncropped RT-PCR gels-Fig3F/
- Figure3-Source data 1/Uncropped RT-PCR gels-Fig3F/AKT2.tif
- Figure3-Source data 1/Uncropped RT-PCR gels-Fig3F/MBNL1.tif
- Figure3-Source data 1/Uncropped RT-PCR gels-Fig3F/MFGE8.tif
- Figure3-Source data 1/Uncropped RT-PCR gels-Fig3F/ZMYND8.tif
