# Supplementary material for: RBM7 deficiency promotes breast cancer metastasis by coordinating MFGE8 splicing switch and NF-kB pathway
Source: eLife. 2024 Jul 12;13:RP95318. doi: 10.7554/eLife.95318 (PMC11245308; doi:10.7554/eLife.95318)
Supplement: Figure 3—figure supplement 1—source data 1. [file elife-95318-fig3-figsupp1-data1.zip]

Archive with 4 entries (2 files):
- Figure3-figure supplement 1-Source data 1/
- Figure3-figure supplement 1-Source data 1/Uncropped gels-Sup Fig3B/
- Figure3-figure supplement 1-Source data 1/Uncropped gels-Sup Fig3B/HNRNPC.tif
- Figure3-figure supplement 1-Source data 1/Uncropped gels-Sup Fig3B/MAP7D1.tif
