# Supplementary material for: RBM7 deficiency promotes breast cancer metastasis by coordinating MFGE8 splicing switch and NF-kB pathway
Source: eLife. 2024 Jul 12;13:RP95318. doi: 10.7554/eLife.95318 (PMC11245308; doi:10.7554/eLife.95318)
Supplement: Figure 4—source data 1. [file elife-95318-fig4-data1.zip]

Archive with 57 entries (36 files):
- Figure4-Source data 1/
- Figure4-Source data 1/Uncropped RT-PCR gels-Fig4C/
- Figure4-Source data 1/Uncropped RT-PCR gels-Fig4C/BT-549/
- Figure4-Source data 1/Uncropped RT-PCR gels-Fig4C/BT-549/BT549-GAPDH.tif
- Figure4-Source data 1/Uncropped RT-PCR gels-Fig4C/BT-549/BT549-MFGE8.tif
- Figure4-Source data 1/Uncropped RT-PCR gels-Fig4C/Figure3-Source data 2/
- Figure4-Source data 1/Uncropped RT-PCR gels-Fig4C/Figure3-Source data 2/Figure 3F.docx
- Figure4-Source data 1/Uncropped RT-PCR gels-Fig4C/Figure3-Source data 2/Figure 3F.pdf
- Figure4-Source data 1/Uncropped RT-PCR gels-Fig4C/Figure4-Source data 2/
- Figure4-Source data 1/Uncropped RT-PCR gels-Fig4C/Figure4-Source data 2/Figure4C.docx
- Figure4-Source data 1/Uncropped RT-PCR gels-Fig4C/Figure4-Source data 2/Figure4C.pdf
- Figure4-Source data 1/Uncropped RT-PCR gels-Fig4C/Figure4-Source data 4/
- Figure4-Source data 1/Uncropped RT-PCR gels-Fig4C/Figure4-Source data 4/Figure4D.docx
- Figure4-Source data 1/Uncropped RT-PCR gels-Fig4C/Figure4-Source data 4/Figure4D.pdf
- Figure4-Source data 1/Uncropped RT-PCR gels-Fig4C/Figure4-Source data 6/
- Figure4-Source data 1/Uncropped RT-PCR gels-Fig4C/Figure4-Source data 6/Figure4E.docx
- Figure4-Source data 1/Uncropped RT-PCR gels-Fig4C/Figure4-Source data 6/Figure4E.pdf
- Figure4-Source data 1/Uncropped RT-PCR gels-Fig4C/Figure4-Source data 8/
- Figure4-Source data 1/Uncropped RT-PCR gels-Fig4C/Figure4-Source data 8/Figure4F.docx
- Figure4-Source data 1/Uncropped RT-PCR gels-Fig4C/Figure4-Source data 8/Figure4F.pdf
- Figure4-Source data 1/Uncropped RT-PCR gels-Fig4C/Figure5-Source data 2/
- Figure4-Source data 1/Uncropped RT-PCR gels-Fig4C/Figure5-Source data 2/Figure5F.docx
- Figure4-Source data 1/Uncropped RT-PCR gels-Fig4C/Figure5-Source data 2/Figure5F.pdf
- Figure4-Source data 1/Uncropped RT-PCR gels-Fig4C/Figure6-Source data 2/
- Figure4-Source data 1/Uncropped RT-PCR gels-Fig4C/Figure6-Source data 2/Figure 6E.docx
- Figure4-Source data 1/Uncropped RT-PCR gels-Fig4C/Figure6-Source data 2/Figure 6E.pdf
- Figure4-Source data 1/Uncropped RT-PCR gels-Fig4C/Figure6-Source data 4/
- Figure4-Source data 1/Uncropped RT-PCR gels-Fig4C/Figure6-Source data 4/Figure6F.docx
- Figure4-Source data 1/Uncropped RT-PCR gels-Fig4C/Figure6-Source data 4/Figure6F.pdf
- Figure4-Source data 1/Uncropped RT-PCR gels-Fig4C/Figure7-Source data 2/
- Figure4-Source data 1/Uncropped RT-PCR gels-Fig4C/Figure7-Source data 2/Figure7B.docx
- Figure4-Source data 1/Uncropped RT-PCR gels-Fig4C/Figure7-Source data 2/Figure7B.pdf
- Figure4-Source data 1/Uncropped RT-PCR gels-Fig4C/Figure7-Source data 4/
- Figure4-Source data 1/Uncropped RT-PCR gels-Fig4C/Figure7-Source data 4/Figure7C.docx
- Figure4-Source data 1/Uncropped RT-PCR gels-Fig4C/Figure7-Source data 4/Figure7C.pdf
- Figure4-Source data 1/Uncropped RT-PCR gels-Fig4C/HCC1937/
- Figure4-Source data 1/Uncropped RT-PCR gels-Fig4C/HCC1937/HCC1937-GAPDH.tif
- Figure4-Source data 1/Uncropped RT-PCR gels-Fig4C/HCC1937/HCC1937-MFGE8.tif
- Figure4-Source data 1/Uncropped RT-PCR gels-Fig4C/MCF7/
- Figure4-Source data 1/Uncropped RT-PCR gels-Fig4C/MCF7/MCF7-GAPDH.tif
- Figure4-Source data 1/Uncropped RT-PCR gels-Fig4C/MCF7/MCF7-MFGE8.tif
- Figure4-Source data 1/Uncropped RT-PCR gels-Fig4C/MDA-MB-231/
- Figure4-Source data 1/Uncropped RT-PCR gels-Fig4C/MDA-MB-231/MDA-MB-231 GAPDH.tif
- Figure4-Source data 1/Uncropped RT-PCR gels-Fig4C/MDA-MB-231/MDA-MB-231 MFGE8.tif
- Figure4-Source data 1/Uncropped western blots-Fig4C/
- Figure4-Source data 1/Uncropped western blots-Fig4C/BT549/
- Figure4-Source data 1/Uncropped western blots-Fig4C/BT549/BT549 GAPDH.tif
- Figure4-Source data 1/Uncropped western blots-Fig4C/BT549/BT549 RBM7.tif
- Figure4-Source data 1/Uncropped western blots-Fig4C/HCC1937/
- Figure4-Source data 1/Uncropped western blots-Fig4C/HCC1937/HCC1937 GAPDH.tif
- Figure4-Source data 1/Uncropped western blots-Fig4C/HCC1937/HCC1937 RBM7.tif
- Figure4-Source data 1/Uncropped western blots-Fig4C/MCF7/
- Figure4-Source data 1/Uncropped western blots-Fig4C/MCF7/MCF7 GAPDH.tif
- Figure4-Source data 1/Uncropped western blots-Fig4C/MCF7/MCF7 RBM7.tif
- Figure4-Source data 1/Uncropped western blots-Fig4C/MDA-MB-231/
- Figure4-Source data 1/Uncropped western blots-Fig4C/MDA-MB-231/MDA-MB-231  GAPDH.tif
- Figure4-Source data 1/Uncropped western blots-Fig4C/MDA-MB-231/MDA-MB-231  RBM7.tif
