# Supplementary material for: RBM7 deficiency promotes breast cancer metastasis by coordinating MFGE8 splicing switch and NF-kB pathway
Source: eLife. 2024 Jul 12;13:RP95318. doi: 10.7554/eLife.95318 (PMC11245308; doi:10.7554/eLife.95318)
Supplement: Figure 4—source data 3. [file elife-95318-fig4-data3.zip]

Archive with 7 entries (4 files):
- Figure4-Source data 3/
- Figure4-Source data 3/Uncropped RT-PCR gels-Fig4D/
- Figure4-Source data 3/Uncropped RT-PCR gels-Fig4D/GAPDH.tif
- Figure4-Source data 3/Uncropped RT-PCR gels-Fig4D/MFGE8.tif
- Figure4-Source data 3/Uncropped western blots-Fig4D/
- Figure4-Source data 3/Uncropped western blots-Fig4D/GAPDH.tif
- Figure4-Source data 3/Uncropped western blots-Fig4D/RBM7.tif
