# Supplementary material for: RBM7 deficiency promotes breast cancer metastasis by coordinating MFGE8 splicing switch and NF-kB pathway
Source: eLife. 2024 Jul 12;13:RP95318. doi: 10.7554/eLife.95318 (PMC11245308; doi:10.7554/eLife.95318)
Supplement: Figure 4—source data 5. [file elife-95318-fig4-data5.zip]

Archive with 5 entries (3 files):
- Figure4-Source data 5/
- Figure4-Source data 5/Uncropped RT-PCR gels-Fig4E/
- Figure4-Source data 5/Uncropped RT-PCR gels-Fig4E/GAPDH.tif
- Figure4-Source data 5/Uncropped RT-PCR gels-Fig4E/MFGE8-P1.tif
- Figure4-Source data 5/Uncropped RT-PCR gels-Fig4E/MFGE8-P2.tif
