# Supplementary material for: RBM7 deficiency promotes breast cancer metastasis by coordinating MFGE8 splicing switch and NF-kB pathway
Source: eLife. 2024 Jul 12;13:RP95318. doi: 10.7554/eLife.95318 (PMC11245308; doi:10.7554/eLife.95318)
Supplement: Figure 5—source data 1. [file elife-95318-fig5-data1.zip]

Archive with 5 entries (3 files):
- Figure5-Source data 1/
- Figure5-Source data 1/Uncropped western blots-Fig5F/
- Figure5-Source data 1/Uncropped western blots-Fig5F/GAPDH.tif
- Figure5-Source data 1/Uncropped western blots-Fig5F/MFGE8.tif
- Figure5-Source data 1/Uncropped western blots-Fig5F/P-STAT1.tif
