# Supplementary material for: RBM7 deficiency promotes breast cancer metastasis by coordinating MFGE8 splicing switch and NF-kB pathway
Source: eLife. 2024 Jul 12;13:RP95318. doi: 10.7554/eLife.95318 (PMC11245308; doi:10.7554/eLife.95318)
Supplement: Figure 5—figure supplement 1—source data 1. [file elife-95318-fig5-figsupp1-data1.zip]

Archive with 7 entries (5 files):
- Figure5-figure supplement 1-Source data 1/
- Figure5-figure supplement 1-Source data 1/Uncropped blots-Sup Fig4A/
- Figure5-figure supplement 1-Source data 1/Uncropped blots-Sup Fig4A/GAPDH-OV+sh.tif
- Figure5-figure supplement 1-Source data 1/Uncropped blots-Sup Fig4A/MFGE8-OV  (LE).tif
- Figure5-figure supplement 1-Source data 1/Uncropped blots-Sup Fig4A/MFGE8-OV.tif
- Figure5-figure supplement 1-Source data 1/Uncropped blots-Sup Fig4A/MFGE8-sh (LE).tif
- Figure5-figure supplement 1-Source data 1/Uncropped blots-Sup Fig4A/MFGE8-sh.tif
