# Supplementary material for: RBM7 deficiency promotes breast cancer metastasis by coordinating MFGE8 splicing switch and NF-kB pathway
Source: eLife. 2024 Jul 12;13:RP95318. doi: 10.7554/eLife.95318 (PMC11245308; doi:10.7554/eLife.95318)
Supplement: Figure 5—figure supplement 1—source data 3. [file elife-95318-fig5-figsupp1-data3.zip]

Archive with 6 entries (4 files):
- Figure5-figure supplement 1-Source data 3/
- Figure5-figure supplement 1-Source data 3/Uncropped blots-Sup Fig4D/
- Figure5-figure supplement 1-Source data 3/Uncropped blots-Sup Fig4D/HCC1937 Flag.tif
- Figure5-figure supplement 1-Source data 3/Uncropped blots-Sup Fig4D/HCC1937 GAPDH.tif
- Figure5-figure supplement 1-Source data 3/Uncropped blots-Sup Fig4D/MDA-MB-231 FLAG.tif
- Figure5-figure supplement 1-Source data 3/Uncropped blots-Sup Fig4D/MDA-MB-231 GAPDH.tif
