# Supplementary material for: RBM7 deficiency promotes breast cancer metastasis by coordinating MFGE8 splicing switch and NF-kB pathway
Source: eLife. 2024 Jul 12;13:RP95318. doi: 10.7554/eLife.95318 (PMC11245308; doi:10.7554/eLife.95318)
Supplement: Figure 5—figure supplement 1—source data 4. [file elife-95318-fig5-figsupp1-data4.zip]

Archive with 2 entries (1 files):
- Figure5-figure supplement 1-Source data 4/
- Figure5-figure supplement 1-Source data 4/Sup Fig4D.pdf
