# Supplementary material for: RBM7 deficiency promotes breast cancer metastasis by coordinating MFGE8 splicing switch and NF-kB pathway
Source: eLife. 2024 Jul 12;13:RP95318. doi: 10.7554/eLife.95318 (PMC11245308; doi:10.7554/eLife.95318)
Supplement: Figure 6—source data 1. [file elife-95318-fig6-data1.zip]

Archive with 16 entries (12 files):
- Figure6-Source data 1/
- Figure6-Source data 1/Uncropped western blots-Fig6E/
- Figure6-Source data 1/Uncropped western blots-Fig6E/BT549/
- Figure6-Source data 1/Uncropped western blots-Fig6E/BT549/BT549-GAPDH.tif
- Figure6-Source data 1/Uncropped western blots-Fig6E/BT549/BT549-IκB.tif
- Figure6-Source data 1/Uncropped western blots-Fig6E/BT549/BT549-P-IκB.tif
- Figure6-Source data 1/Uncropped western blots-Fig6E/BT549/BT549-P-p65.tif
- Figure6-Source data 1/Uncropped western blots-Fig6E/BT549/BT549-P65.tif
- Figure6-Source data 1/Uncropped western blots-Fig6E/BT549/BT549-RBM7.tif
- Figure6-Source data 1/Uncropped western blots-Fig6E/MDA-MB-231/
- Figure6-Source data 1/Uncropped western blots-Fig6E/MDA-MB-231/MDA-MB-231 GAPDH.tif
- Figure6-Source data 1/Uncropped western blots-Fig6E/MDA-MB-231/MDA-MB-231 IκBα.tif
- Figure6-Source data 1/Uncropped western blots-Fig6E/MDA-MB-231/MDA-MB-231 P-65.tif
- Figure6-Source data 1/Uncropped western blots-Fig6E/MDA-MB-231/MDA-MB-231 P-IκBα.tif
- Figure6-Source data 1/Uncropped western blots-Fig6E/MDA-MB-231/MDA-MB-231 P65.tif
- Figure6-Source data 1/Uncropped western blots-Fig6E/MDA-MB-231/MDA-MB-231 RBM7.tif
