# Supplementary material for: RBM7 deficiency promotes breast cancer metastasis by coordinating MFGE8 splicing switch and NF-kB pathway
Source: eLife. 2024 Jul 12;13:RP95318. doi: 10.7554/eLife.95318 (PMC11245308; doi:10.7554/eLife.95318)
Supplement: Figure 6—source data 2. [file elife-95318-fig6-data2.zip]

Archive with 2 entries (1 files):
- Figure6-Source data 2/
- Figure6-Source data 2/Figure 6 source data 2.pdf
