# Supplementary material for: RBM7 deficiency promotes breast cancer metastasis by coordinating MFGE8 splicing switch and NF-kB pathway
Source: eLife. 2024 Jul 12;13:RP95318. doi: 10.7554/eLife.95318 (PMC11245308; doi:10.7554/eLife.95318)
Supplement: Figure 6—source data 3. [file elife-95318-fig6-data3.zip]

Archive with 6 entries (4 files):
- Figure6-Source data 3/
- Figure6-Source data 3/Uncropped western blots-Fig6F/
- Figure6-Source data 3/Uncropped western blots-Fig6F/GAPDH.tif
- Figure6-Source data 3/Uncropped western blots-Fig6F/P-p65.tif
- Figure6-Source data 3/Uncropped western blots-Fig6F/p65.tif
- Figure6-Source data 3/Uncropped western blots-Fig6F/RBM7.tif
