# Supplementary material for: RBM7 deficiency promotes breast cancer metastasis by coordinating MFGE8 splicing switch and NF-kB pathway
Source: eLife. 2024 Jul 12;13:RP95318. doi: 10.7554/eLife.95318 (PMC11245308; doi:10.7554/eLife.95318)
Supplement: Figure 6—figure supplement 1—source data 1. [file elife-95318-fig6-figsupp1-data1.zip]

Archive with 6 entries (4 files):
- Figure6-figure supplement 1-Source data 1/
- Figure6-figure supplement 1-Source data 1/Uncropped gels-Sup Fig 5B/
- Figure6-figure supplement 1-Source data 1/Uncropped gels-Sup Fig 5B/BT549-GAPDH.tif
- Figure6-figure supplement 1-Source data 1/Uncropped gels-Sup Fig 5B/BT549-MFGE8.tif
- Figure6-figure supplement 1-Source data 1/Uncropped gels-Sup Fig 5B/HCC1937-GAPDH.tif
- Figure6-figure supplement 1-Source data 1/Uncropped gels-Sup Fig 5B/HCC1937-MFGE8.tif
