# Supplementary material for: RBM7 deficiency promotes breast cancer metastasis by coordinating MFGE8 splicing switch and NF-kB pathway
Source: eLife. 2024 Jul 12;13:RP95318. doi: 10.7554/eLife.95318 (PMC11245308; doi:10.7554/eLife.95318)
Supplement: Figure 6—figure supplement 1—source data 3. [file elife-95318-fig6-figsupp1-data3.zip]

Archive with 10 entries (8 files):
- Figure6-figure supplement 1-Source data 3/
- Figure6-figure supplement 1-Source data 3/Uncropped blots-Sup Fig5E/
- Figure6-figure supplement 1-Source data 3/Uncropped blots-Sup Fig5E/HCC1937-GAPDH.tif
- Figure6-figure supplement 1-Source data 3/Uncropped blots-Sup Fig5E/HCC1937-P-p65.tif
- Figure6-figure supplement 1-Source data 3/Uncropped blots-Sup Fig5E/HCC1937-p65.tif
- Figure6-figure supplement 1-Source data 3/Uncropped blots-Sup Fig5E/HCC1937-RBM7.tif
- Figure6-figure supplement 1-Source data 3/Uncropped blots-Sup Fig5E/MCF7-GAPDH.tif
- Figure6-figure supplement 1-Source data 3/Uncropped blots-Sup Fig5E/MCF7-P-p65.tif
- Figure6-figure supplement 1-Source data 3/Uncropped blots-Sup Fig5E/MCF7-p65.tif
- Figure6-figure supplement 1-Source data 3/Uncropped blots-Sup Fig5E/MCF7-RBM7.tif
