# Supplementary material for: RBM7 deficiency promotes breast cancer metastasis by coordinating MFGE8 splicing switch and NF-kB pathway
Source: eLife. 2024 Jul 12;13:RP95318. doi: 10.7554/eLife.95318 (PMC11245308; doi:10.7554/eLife.95318)
Supplement: Figure 6—figure supplement 1—source data 5. [file elife-95318-fig6-figsupp1-data5.zip]

Archive with 16 entries (12 files):
- Figure6-figure supplement 1-Source data 5/
- Figure6-figure supplement 1-Source data 5/Uncropped blots-Sup Fig5F/
- Figure6-figure supplement 1-Source data 5/Uncropped blots-Sup Fig5F/MCF7/
- Figure6-figure supplement 1-Source data 5/Uncropped blots-Sup Fig5F/MCF7/MCF7-Flag.tif
- Figure6-figure supplement 1-Source data 5/Uncropped blots-Sup Fig5F/MCF7/MCF7-GAPDH.tif
- Figure6-figure supplement 1-Source data 5/Uncropped blots-Sup Fig5F/MCF7/MCF7-IκB.tif
- Figure6-figure supplement 1-Source data 5/Uncropped blots-Sup Fig5F/MCF7/MCF7-P-IκB.tif
- Figure6-figure supplement 1-Source data 5/Uncropped blots-Sup Fig5F/MCF7/MCF7-P-p65.tif
- Figure6-figure supplement 1-Source data 5/Uncropped blots-Sup Fig5F/MCF7/MCF7-p65.tif
- Figure6-figure supplement 1-Source data 5/Uncropped blots-Sup Fig5F/MDA-MB-231/
- Figure6-figure supplement 1-Source data 5/Uncropped blots-Sup Fig5F/MDA-MB-231/MDA-MB-231 FLAG.tif
- Figure6-figure supplement 1-Source data 5/Uncropped blots-Sup Fig5F/MDA-MB-231/MDA-MB-231 GAPDH.tif
- Figure6-figure supplement 1-Source data 5/Uncropped blots-Sup Fig5F/MDA-MB-231/MDA-MB-231 IκB.tif
- Figure6-figure supplement 1-Source data 5/Uncropped blots-Sup Fig5F/MDA-MB-231/MDA-MB-231 P-IκB.tif
- Figure6-figure supplement 1-Source data 5/Uncropped blots-Sup Fig5F/MDA-MB-231/MDA-MB-231 P-p65.tif
- Figure6-figure supplement 1-Source data 5/Uncropped blots-Sup Fig5F/MDA-MB-231/MDA-MB-231 p65.tif
