# Supplementary material for: RBM7 deficiency promotes breast cancer metastasis by coordinating MFGE8 splicing switch and NF-kB pathway
Source: eLife. 2024 Jul 12;13:RP95318. doi: 10.7554/eLife.95318 (PMC11245308; doi:10.7554/eLife.95318)
Supplement: Figure 7—source data 3. [file elife-95318-fig7-data3.zip]

Archive with 5 entries (3 files):
- Figure7-Source data 3/
- Figure7-Source data 3/Uncropped RT-PCR gels-Fig7C/
- Figure7-Source data 3/Uncropped RT-PCR gels-Fig7C/GAPDH.tif
- Figure7-Source data 3/Uncropped RT-PCR gels-Fig7C/MFGE8- LE.tif
- Figure7-Source data 3/Uncropped RT-PCR gels-Fig7C/MFGE8- SE.tif
